# Supplementary material for: Expression of Concern: Divergent Roles of Amino Acid Residues Inside and Outside the BB Loop Affect Human Toll-Like Receptor (TLR)2/2, TLR2/1 and TLR2/6 Responsiveness
Source: PLoS One. 2024 Jun 21;19(6):e0306096. doi: 10.1371/journal.pone.0306096 (PMC11192330; doi:10.1371/journal.pone.0306096)
Supplement: S2 File — This file contains densitometry analysis for the single western blot experiment presented in S1 File, showing expression of each of the TLR2 mutants, with β-actin as an internal control. (XLSX) [file pone.0306096.s002.xlsx]

## Sheet: Results
Ratio of total protein levels of TLR2 and its mutants to that of β-actin
	WT	TLR2(N657E)	TLR2(L663E)	TLR2(P681A)	TLR2(N688A)
h-TLR2	15212	11748	17225.9	21428.5	30518.4
β-actin	35568	35351.3	31722.8	36152.8	37663.2
	0.427686	0.332322	0.543015	0.592721	0.810296
